# Supplementary material for: The Relationship between the Strength Characteristics of Cerebral Aneurysm Walls with Their Status and Laser-Induced Fluorescence Data
Source: Biomedicines. 2021 May 12;9(5):537. doi: 10.3390/biomedicines9050537 (PMC8151487; doi:10.3390/biomedicines9050537)
Supplement: Supplementary file 1 [file biomedicines-09-00537-s001.zip]

Archive with 2 entries (2 files):
- Fluor250.csv
- Fluor290.csv
