# Supplementary material for: The Relationship between the Strength Characteristics of Cerebral Aneurysm Walls with Their Status and Laser-Induced Fluorescence Data
Source: Biomedicines. 2021 May 12;9(5):537. doi: 10.3390/biomedicines9050537 (PMC8151487; doi:10.3390/biomedicines9050537)
Supplement: Supplementary file 1 [file biomedicines-09-00537-s001.zip › Fluor250.csv]

Specimen	value-315	value-370	value-400	value-440	value-500	UltimateStrain	UltimateStress	RupturedStatus
2017.04.17-1a	0,230645028	0,233276067	0,148459383	0,062386158	0,039773068	1,5729	1,1314	Unruptured
2017.04.17-1b	0,194646134	0,21303355	0,115748395	0,065616731	0,040562848	1,5729	1,1314	Unruptured
2017.05.10-1a	0,247199945	0,105328287	0,053760795	0,00767095	0,003837301	1,06323	1,05493	Ruptured
2017.05.10-1b	0,214272378	0,129850821	0,057690284	0,015420418	0,00244769	1,06323	1,05493	Ruptured
2017.05.10-1c	0,210093847	0,095653348	0,049349692	0,009324442	0,002340897	1,06323	1,05493	Ruptured
2017.07.31-1a	0,925976683	0,408360605	0,223750511	0,139904497	0,022624141	2,85794	1,00356	Ruptured
2017.07.31-1b	0,794960882	0,354710724	0,170734229	0,139686625	0,023077444	2,85794	1,00356	Ruptured
2017.10.24-1a	0,683303983	0,407028222	0,362196443	0,133739179	0,098271143	0,744889	1,00979	Ruptured
2017.10.24-1b	0,672504482	0,428683087	0,338706105	0,206629681	0,1879844	0,744889	1,00979	Ruptured
2018.01.23-1a	0,283214201	0,135693108	0,066375232	0,02439139	0,00419538	4,6129	1,75217	Unruptured
2018.01.23-1b	0,336326362	0,159862154	0,085107591	0,04641068	0,014355953	4,6129	1,75217	Unruptured
2018.04.28-1a	0,166485889	0,159240461	0,06528363	0,015197653	0,000523185	1,30277	0,382825	Ruptured
2018.04.28-1b	0,307256804	0,18140882	0,064483002	0,022159552	0,000473088	1,30277	0,382825	Ruptured
2018.09.17-1a	0,619880804	0,041986848	0,064438701	0,006085341	0,005940088	3,96535	0,33317	Ruptured
2018.09.17-1b	0,534071519	0,101090255	0,06108879	0,028733853	0,00471232	3,96535	0,33317	Ruptured
2018.11.23-1a	0,400557187	0,071475935	0,061984535	0,003735023	0,00428569	1,2483	0,08973214	Ruptured
2018.11.23-1b	0,38302974	0,066901158	0,057062642	0,009680569	0,003279455	1,2483	0,08973214	Ruptured
2018.11.23-2a	0,335393102	0,067887759	0,061592646	0,006046852	0,00464113	4,1435	0,1482	Ruptured
2018.11.23-2b	0,30564109	0,112475031	0,06030828	0,031747162	0,007438097	4,1435	0,1482	Ruptured
2018.11.23-2c	0,354342648	0,089601791	0,056870653	0,009784122	0,003065642	4,1435	0,1482	Ruptured
2019.01.28-1a	0,578762086	0,246400135	0,156296953	0,049107968	0,012698915	2,3163	0,34253	Ruptured
2019.01.28-1b	0,571135658	0,220945004	0,135403629	0,04755372	0,012012616	2,3163	0,34253	Ruptured
2019.05.23-?a	0,124287744	0,153518794	0,065360628	0,011094355	0,001233771	1,104	0,06377	Ruptured
2019.05.23-?b	0,103720831	0,144143967	0,057089565	0,01551071	-3,76E-06	1,104	0,06377	Ruptured
2019.05.23-??1a	0,477339073	0,363291665	0,2294419	0,044608839	0,027105647	1,186925	2,744	Unruptured
2019.05.23-??1b	0,434318028	0,218519031	0,1387583	0,031374677	0,01571369	1,186925	2,744	Unruptured
2019.05.23-??2a	0,826444248	0,25990145	0,210215618	0,065867665	0,055982359	1,56225	0,2427	Unruptured
2019.05.23-??2b	0,750046921	0,406179544	0,279394389	0,133357602	0,059899161	1,56225	0,2427	Unruptured
2019.05.23-??3a	0,507812804	0,171977845	0,117842806	0,024787175	0,024075406	1,56225	0,2427	Unruptured
2019.05.23-??3b	0,423270282	0,180603535	0,118034625	0,036437153	0,021673954	1,56225	0,2427	Unruptured
2019.06.04-1a	1,460173202	0,616823937	0,381457178	0,144024134	0,021526086	1,4269	1,15	Unruptured
2019.06.04-1b	1,212765464	0,544600647	0,363572765	0,194749633	0,021497066	1,4269	1,15	Unruptured
2020.07.23-?a	0,427317734	0,164139299	0,088756939	0,020442961	0,003156782	1,58356	0,29929	Ruptured
2020.07.23-?b	1,435849257	0,337218684	0,138879063	0,079742463	0,000436345	1,58356	0,29929	Ruptured
2020.07.23-?a	0,713502671	0,175906153	0,090197658	0,034223356	0,006316662	1,084	0,1641	Ruptured
2020.07.23-?b	0,57634394	0,186806519	0,101071711	0,052663689	0,015083708	1,084	0,1641	Ruptured
