# Supplementary material for: The Relationship between the Strength Characteristics of Cerebral Aneurysm Walls with Their Status and Laser-Induced Fluorescence Data
Source: Biomedicines. 2021 May 12;9(5):537. doi: 10.3390/biomedicines9050537 (PMC8151487; doi:10.3390/biomedicines9050537)
Supplement: Supplementary file 1 [file biomedicines-09-00537-s001.zip › Fluor290.csv]

???????	value-315	value-370	value-400	value-440	value-500	UltimateStrain	UltimateStress	RupturedStatus
2017.04.17-1a	0,137059137	0,194542033	0,100846232	0,029980159	0,022546686	1,5729	1,1314	Unruptured
2017.04.17-1b	0,157112766	0,203484196	0,099898139	0,045884684	0,031185349	1,5729	1,1314	Unruptured
2017.05.10-1a	0,186865778	0,107253717	0,051120009	0,008570495	0,002947886	1,06323	1,05493	Ruptured
2017.05.10-1b	0,157341725	0,127712777	0,046674593	0,013259562	0,001397021	1,06323	1,05493	Ruptured
2017.05.10-1c	0,175338913	0,09296323	0,047918669	0,006326363	0,001404322	1,06323	1,05493	Ruptured
2017.07.31-1a	0,421086909	0,144760449	0,072050576	0,023601049	0,007671809	2,85794	1,00356	Ruptured
2017.07.31-1b	0,405159361	0,144959836	0,064075556	0,028657923	0,007383569	2,85794	1,00356	Ruptured
2017.10.24-1a	0,283546455	0,217522277	0,181129118	0,036141172	0,032020812	0,744889	1,00979	Ruptured
2017.10.24-1b	0,294696319	0,213642393	0,158511257	0,04624373	0,059172616	0,744889	1,00979	Ruptured
2018.01.23-1a	0,296486161	0,123589488	0,060946391	0,015654624	0,00304521	4,6129	1,75217	Unruptured
2018.01.23-1b	0,397666414	0,127067379	0,077673188	0,024467347	0,010097046	4,6129	1,75217	Unruptured
2018.04.28-1a	0,125536532	0,155080182	0,055502308	0,010512305	-0,000211741	1,30277	0,382825	Ruptured
2018.04.28-1b	0,265664056	0,154028392	0,048204293	0,013077178	2,78E-05	1,30277	0,382825	Ruptured
2018.09.17-1a	0,461328445	0,036751726	0,057236085	-0,004101838	0,005581588	3,96535	0,33317	Ruptured
2018.09.17-1b	0,397876536	0,074866265	0,052845467	0,005786003	0,003679459	3,96535	0,33317	Ruptured
2018.11.23-1a	0,348436793	0,099713525	0,059915043	-0,002420906	0,003741025	1,2483	0,08973214	Ruptured
2018.11.23-1b	0,344202326	0,096351154	0,048402287	0,004193436	0,002069666	1,2483	0,08973214	Ruptured
2018.11.23-2a	0,335498025	0,070062549	0,054397293	-0,003404271	0,004662871	4,1435	0,1482	Ruptured
2018.11.23-2b	0,292604341	0,095277271	0,054559587	0,013531603	0,00431509	4,1435	0,1482	Ruptured
2018.11.23-2c	0,314493095	0,104245963	0,053060487	0,001432376	0,002658086	4,1435	0,1482	Ruptured
2019.01.28-1a	0,402501429	0,1343372	0,089119195	0,006127457	0,007516592	2,3163	0,34253	Ruptured
2019.01.28-1b	0,388778083	0,139979373	0,086283963	0,006665321	0,006754795	2,3163	0,34253	Ruptured
2019.05.23-?a	0,086469711	0,162360516	0,060279031	0,011004139	8,73E-05	2,3163	0,34253	Ruptured
2019.05.23-?b	0,076235246	0,146152145	0,05393551	0,009355043	-0,000110885	2,3163	0,34253	Ruptured
2019.05.23-??1a	0,257518993	0,193907963	0,09786784	0,009425685	0,014037315	1,186925	2,744	Unruptured
2019.05.23-??1b	0,268814808	0,136350692	0,080335103	0,004837438	0,010391068	1,186925	2,744	Unruptured
2019.05.23-??2a	0,409785441	0,12422942	0,105112203	0,009105866	0,041395221	1,56225	0,2427	Unruptured
2019.05.23-??2b	0,357667673	0,193163858	0,109136053	0,032376009	0,035649932	1,56225	0,2427	Unruptured
2019.05.23-??3a	0,332356053	0,117812633	0,086810437	0,002117273	0,017175431	1,56225	0,2427	Unruptured
2019.05.23-??3b	0,270839945	0,129132474	0,088115078	0,006621271	0,015231917	1,56225	0,2427	Unruptured
2019.06.04-1a	0,596071115	0,202414346	0,112513601	0,0286114	0,011887818	1,4269	1,15	Unruptured
2019.06.04-1b	0,536771078	0,184162083	0,112305292	0,038393525	0,009575407	1,4269	1,15	Unruptured
2020.07.23-?a	0,244641394	0,114319313	0,057941806	0,002476129	0,002910468	1,58356	0,29929	Ruptured
2020.07.23-?b	0,788539033	0,120210079	0,054860426	0,011857643	0,003149597	1,58356	0,29929	Ruptured
2020.07.23-?a	0,352164989	0,074492797	0,057871399	-0,001257266	0,005747461	1,084	0,1641	Ruptured
2020.07.23-?b	0,289191956	0,095498869	0,061975258	0,006226586	0,006795918	1,084	0,1641	Ruptured
